# Supplementary material for: Anatomy and behavioral function of serotonin receptors in Drosophila melanogaster larvae
Source: PLoS One. 2017 Aug 4;12(8):e0181865. doi: 10.1371/journal.pone.0181865 (PMC5544185; doi:10.1371/journal.pone.0181865)
Supplement: S1 Table — (XLSX) [file pone.0181865.s005.xlsx]

## Sheet: Fig 3B
	Fructose Learning		5-HT1A-GAL4/UAS-hid,rpr		5-HT1A-GAL4/+		UAS-hid,rpr/+
			0.252381		0.31391		0.196272
			0.438235		0.10101		0.0975369
			0.21875		-0.00115741		0.325714
			0.340677		0.201724		0.294643
			0.33318		0.406085		0.160606
			0.372865		0.314116		0.196429
			0.361175		0.0784946		0.436364
			0.493056		0.31535		0.233397
			0.278571		0.545567		0.140625
			0.294581		0.116667		0.199653

## Sheet: Fig 3C
	Fructose Learning		5-HT1B-GAL4/UAS-hid,rpr		5-HT1B-GAL4/+		UAS-hid,rpr/+
			0.416667		0.15		0.466667
			0.25		0.185908		0.402936
			0.266667		0.151042		0.435057
			0.242424		0.157407		0.435484
			0.178788		0.212302		0.293062
			0.170588		0.697737		0.397312
			0.475		0.174632		0.616667
			0.533333		0.106452		0.316667
			0.246875		0.106061		0.6
			0.21464		0.598718		0.6

## Sheet: Fig 3D
	Fructose Learning		5-HT7-GAL4/UAS-hid,rpr		5-HT7-GAL4/+		UAS-hid,rpr/+
			0.56106		0.375		0.375504
			0.633333		0.192308		0.580645
			0.516129		0.302381		0.288889
			0.246429		0.462963		0.736022
			0.578125		0.290323		0.328042
			0.119243		0.181818		0.253676
			0.13511		0.137241		0.461538
			0.215844		0.22211		0.236667
			0.501689		0.194892		0.626045
			0.44958		0.165709		0.355296

## Sheet: Fig 3E
	Fructose Learning		5-HT2A-GAL4/UAS-hid,rpr		5-HT2A-GAL4/+		UAS-hid,rpr/+
			-0.0294118		0.55		0.247326
			0.412835		0.31535		0.561379
			0.592708		0.48222		0.500473
			0.208108		0.289554		0.392495
			0.132353		0.365517		0.337255
			0.363971		0.253151		0.288312
			0.222782		0.323529		0.3125
			0.278125		0.513228		0.322581
			0.362625		0.512545		0.15
			0.562173		0.283333		0.619355

## Sheet: Fig 3F
	Salt Learning		5-HT1A-GAL4/UAS-hid,rpr		5-HT1A-GAL4/+		UAS-hid,rpr/+
			-0.233333		-0.357527		-0.431852
			-0.220289		-0.127828		-0.0420259
			-0.441441		-0.413018		-0.35435
			-0.101737		0.130544		-0.296429
			-0.14418		-0.0864662		-0.0454023
			-0.135369		-0.219305		0.107576
			-0.391546		-0.607018		-0.388889
			0		-0.524242		-0.00574713
			-0.250576		-0.528495		-0.322917
			-0.183333		-0.710089		-0.176339
					-0.3633

## Sheet: Fig 3G
	Salt Learning		5-HT1B-GAL4/UAS-hid,rpr		5-HT1B-GAL4/+		UAS-hid,rpr/+
			-0.186869		-0.392473		-0.193548
			-0.1875		-0.0901786		-0.102679
			-0.287007		-0.362121		0.00426945
			-0.113839		-0.355769		-0.203704
			0.0659722		-0.221774		-0.267857
			-0.12212		-0.122294		-0.0279356
			-0.310345		-0.429487		-0.0885417
			0.0630952		-0.448276		-0.25
			-0.0666667		-0.216667		0.0198925
			0		-0.510714		0.0666667

## Sheet: Fig 3H
	Salt Learning		5-HT7-GAL4/UAS-hid,rpr		5-HT7-GAL4/+		UAS-hid,rpr/+
			-0.137931		-0.341026		0.0904762
			-0.201705		-0.69902		0.0990196
			-0.360829		-0.171659		0.00827206
			-0.576471		-0.165959		-0.175287
			-0.080303		-0.0283251		-0.323693
			-0.164835		-0.379653		-0.178125
			-0.0385417		-0.183333		-0.0833333
			-0.0402462		-0.233333		0.0260417
			-0.342857		-0.116667		-0.252151
			-0.261402		-0.083908		-0.153333
							-0.320513
							-0.0350575
							-0.403846
							-0.173077

## Sheet: Fig 3I
	Salt Learning		5-HT2A-GAL4/UAS-hid,rpr		5-HT2A-GAL4/+		UAS-hid,rpr/+
			0.198661		-0.558333		-0.236213
			0.0576923		-0.104545		-0.266141
			-0.0811782		-0.0678571		-0.508065
			-0.0674442		-0.178931		-0.259375
			-0.373958		-0.137879		-0.153493
			-0.0532407		-0.427719		-0.25
			-0.269951		-0.34375		-0.236631
			-0.234848		-0.375		-0.282796
			-0.0498992		-0.347222		-0.445043
			0.0390212		-0.51572		-0.236631

## Sheet: Fig 4B
	Salt Learning		5-HT2A Mutant		WT CS
			-0.375		-0.349951
			-0.145161		-0.468074
			-0.24881		-0.25
			-0.2		-0.660511
			-0.182143		-0.208009
			-0.116558		-0.131183
			-0.162698		-0.617898
			-0.113445		-0.639337
			-0.146465		-0.283266
			-0.00606061		-0.526042
			-0.11437		-0.708333
			-0.200575		-0.265625
			-0.184751		-0.0573477
			0.0513393		-0.345699
			-0.207071		-0.230645

## Sheet: Fig 4C
	Fructose Learning		5-HT2A Mutant		WT CS
			0.221839		0.350529
			0.284091		0.0664414
			0.171147		0.285714
			0.55914		0.111111
			0.108225		0.292328
			0.259524		0.0357143
			0.25098		0.263441
			-0.00142857		-0.0806452
			-0.145185		0.411794
			0.454167		0.109834
			0.088411		-0.0231481
			0.344758		0.251082
			0.314794		-0.0428241
			-0.16129		0.302036
			0.150893		0.255376
					0.109375
					0.411794

[truncated: 49 more sheets: Fig 4D, Fig 4E, Fig 4F, Fig 4G, Fig 5B, Fig 5D, Fig 6C, Fig 6D, Fig 6E, Fig 6F, Fig 6G, Fig 6H, Fig 6I, Fig 6J, Fig S1B, Fig S1C, Fig S1D, Fig S1E, Fig S1F, Fig S1G …]
